# Supplementary material for: Massively parallel identification of mRNA localization elements in primary cortical neurons
Source: Nat Neurosci. 2023 Jan 16;26(3):394–405. doi: 10.1038/s41593-022-01243-x (PMC9991926; doi:10.1038/s41593-022-01243-x)
Supplement: Source Data Fig. 3 — Statistical Source Data [file 41593_2022_1243_MOESM3_ESM.xlsx]

## Sheet: Fig 3
Fig 3B
	RL/FL, %	STDEV, %	rep1 RL/FL, %	rep2 RL/FL, %	rep3 RL/FL, %	p-value
hmga2	15.6135	1.32398	14.4433	15.3467	17.0506	0.00533523
hmga2-mut	100	11.2297	91.6271	112.761	95.6116
Mcf2l	20.8251	0.88604	20.2474	20.3827	21.8452	0.0195591
Mcf2l-mut	100	19.5549	83.9073	121.764	94.3291
Cflar	31.4871	4.82686	34.3825	25.915	34.1639	0.00578587
Cflar-mut	100	12.7876	103.951	85.7033	110.346
Utrn	57.4433	7.29304	53.0196	65.8609	53.4494	0.00448517
Utrn-mut	100	2.84321	100.377	102.636	96.9869
						two-sided t-test
