# Supplementary material for: Massively parallel identification of mRNA localization elements in primary cortical neurons
Source: Nat Neurosci. 2023 Jan 16;26(3):394–405. doi: 10.1038/s41593-022-01243-x (PMC9991926; doi:10.1038/s41593-022-01243-x)
Supplement: Source Data Fig. 5 — Statistical Source Data [file 41593_2022_1243_MOESM4_ESM.xlsx]

## Sheet: Fig 4
Fig 5a
	∆Ct (Ago2 - Gapdh)
shRNA	rep1	rep2	rep3	p-value
Ago2	7.14333	7.11149	7.06199	1.18257e-06
Scrambled	5.52027	5.47627	5.43486
				two-sided t-test
Fig 5d
id	Reporter	shRNA	Proximal/Distal, counts/area		Comparison	test	p.value	adjust.method	p.adj
Ago2GFP_1	GFP	Ago2	1.28057		Cflar:Ago2 vs Cflar:Scrambled	Student's t-test	0.0224165	Benjamini-Hochberg	0.0313831
Ago2GFP_2	GFP	Ago2	1.31529		GFP:Ago2 vs GFP:Scrambled	Student's t-test	0.129606	Benjamini-Hochberg	0.129606
Ago2GFP_3	GFP	Ago2	1.71675		Mcf2l:Ago2 vs Mcf2l:Scrambled	Student's t-test	0.0393664	Benjamini-Hochberg	0.0459274
Ago2GFP_4	GFP	Ago2	2.09781		Utrn:Ago2 vs Utrn:Scrambled	Student's t-test	0.014321	Benjamini-Hochberg	0.0250617
Ago2GFP_5	GFP	Ago2	1.02795		Scrambled:Cflar vs Scrambled:GFP	Student's t-test	2.13487e-11	Benjamini-Hochberg	7.47205e-11
Ago2GFP_6	GFP	Ago2	1.55289		Scrambled:Mcf2l vs Scrambled:GFP	Student's t-test	1.63579e-13	Benjamini-Hochberg	1.14505e-12
Ago2GFP_7	GFP	Ago2	1.56843		Scrambled:Utrn vs Scrambled:GFP	Student's t-test	5.17786e-11	Benjamini-Hochberg	1.20817e-10
Ago2GFP_8	GFP	Ago2	1.64064
Ago2GFP_9	GFP	Ago2	1.47934
Ago2GFP_10	GFP	Ago2	1.48038
Ago2GFP_11	GFP	Ago2	1.37417
Ago2GFP_12	GFP	Ago2	1.7074
Ago2GFP_13	GFP	Ago2	1.59948
Ago2GFP_14	GFP	Ago2	1.54776
Ago2GFP_15	GFP	Ago2	1.75009
Ago2GFP_16	GFP	Ago2	1.45328
Ago2GFP_17	GFP	Ago2	1.04696
Ago2GFP_18	GFP	Ago2	1.19909
Ago2GFP_19	GFP	Ago2	1.64722
Ago2GFP_20	GFP	Ago2	1.51582
Ago2GFP_21	GFP	Ago2	1.29676
Ago2GFP_22	GFP	Ago2	1.37474
Ago2GFP_23	GFP	Ago2	1.30341
Ago2GFP_24	GFP	Ago2	1.61236
Ago2GFP_25	GFP	Ago2	1.43288
Ago2GFP_26	GFP	Ago2	1.08233
Ago2GFP_27	GFP	Ago2	1.7052
Ago2GFP_28	GFP	Ago2	1.7112
Ago2GFP_29	GFP	Ago2	2.27336
Ago2GFP_30	GFP	Ago2	2.08487
Ago2GFP_31	GFP	Ago2	1.80543
Ago2GFP_32	GFP	Ago2	1.35138
Ago2GFP_33	GFP	Ago2	2.13971
Ago2GFP_34	GFP	Ago2	1.43956
Ago2GFP_35	GFP	Ago2	1.97375
Ago2GFP_36	GFP	Ago2	1.36824
Ago2GFP_37	GFP	Ago2	1.94301
Ago2GFP_38	GFP	Ago2	1.9024
Ago2GFP_39	GFP	Ago2	1.47679
Ago2GFP_40	GFP	Ago2	2.09258
Ago2GFP_41	GFP	Ago2	1.39275
Ago2GFP_42	GFP	Ago2	2.34779
Ago2GFP_43	GFP	Ago2	2.01721
Ago2GFP_44	GFP	Ago2	2.2625
Ago2GFP_45	GFP	Ago2	1.87611
Ago2GFP_46	GFP	Ago2	1.63268
Ago2GFP_47	GFP	Ago2	2.32548
Ago2GFP_48	GFP	Ago2	1.86132
Ago2GFP_49	GFP	Ago2	2.61429
ScrambledGFP_1	GFP	Scrambled	1.46831
ScrambledGFP_2	GFP	Scrambled	1.73035
ScrambledGFP_3	GFP	Scrambled	1.56209
ScrambledGFP_4	GFP	Scrambled	2.07911
ScrambledGFP_5	GFP	Scrambled	1.35549
ScrambledGFP_6	GFP	Scrambled	1.69639
ScrambledGFP_7	GFP	Scrambled	1.83341
ScrambledGFP_8	GFP	Scrambled	1.45777
ScrambledGFP_9	GFP	Scrambled	1.19685
ScrambledGFP_10	GFP	Scrambled	1.9118
ScrambledGFP_11	GFP	Scrambled	1.29821
ScrambledGFP_12	GFP	Scrambled	1.88151
ScrambledGFP_13	GFP	Scrambled	1.67915
ScrambledGFP_14	GFP	Scrambled	1.50363
ScrambledGFP_15	GFP	Scrambled	2.07129
ScrambledGFP_16	GFP	Scrambled	2.04221
ScrambledGFP_17	GFP	Scrambled	1.34043
ScrambledGFP_18	GFP	Scrambled	2.50726
ScrambledGFP_19	GFP	Scrambled	1.60079
ScrambledGFP_20	GFP	Scrambled	1.8347
ScrambledGFP_21	GFP	Scrambled	2.25541
ScrambledGFP_22	GFP	Scrambled	2.62676
ScrambledGFP_23	GFP	Scrambled	2.00344
ScrambledGFP_24	GFP	Scrambled	1.74052
ScrambledGFP_25	GFP	Scrambled	1.61927
ScrambledGFP_26	GFP	Scrambled	1.40126
ScrambledGFP_27	GFP	Scrambled	1.85673
ScrambledGFP_28	GFP	Scrambled	1.25251
ScrambledGFP_29	GFP	Scrambled	2.35387
ScrambledGFP_30	GFP	Scrambled	1.57191
ScrambledGFP_31	GFP	Scrambled	1.54474
ScrambledGFP_32	GFP	Scrambled	1.24839
ScrambledGFP_33	GFP	Scrambled	1.12965
ScrambledGFP_34	GFP	Scrambled	1.56672
ScrambledGFP_35	GFP	Scrambled	2.56582
ScrambledGFP_36	GFP	Scrambled	2.50707
ScrambledGFP_37	GFP	Scrambled	1.77958
ScrambledGFP_38	GFP	Scrambled	2.23749
ScrambledGFP_39	GFP	Scrambled	1.87755
ScrambledGFP_40	GFP	Scrambled	1.94942
ScrambledGFP_41	GFP	Scrambled	1.37629
ScrambledGFP_42	GFP	Scrambled	1.95525
ScrambledGFP_43	GFP	Scrambled	2.31403
ScrambledGFP_44	GFP	Scrambled	1.89399
Ago2CfGFP_1	Cflar-14	Ago2	0.984245
Ago2CfGFP_2	Cflar-14	Ago2	1.21152
Ago2CfGFP_3	Cflar-14	Ago2	1.56844
Ago2CfGFP_4	Cflar-14	Ago2	0.838894
Ago2CfGFP_5	Cflar-14	Ago2	0.952008
Ago2CfGFP_6	Cflar-14	Ago2	1.27209
Ago2CfGFP_7	Cflar-14	Ago2	1.28841
Ago2CfGFP_8	Cflar-14	Ago2	1.07685
Ago2CfGFP_9	Cflar-14	Ago2	1.61046
Ago2CfGFP_10	Cflar-14	Ago2	1.10915
Ago2CfGFP_11	Cflar-14	Ago2	1.30852
Ago2CfGFP_12	Cflar-14	Ago2	1.26881
Ago2CfGFP_13	Cflar-14	Ago2	1.44
Ago2CfGFP_14	Cflar-14	Ago2	1.09842
Ago2CfGFP_15	Cflar-14	Ago2	0.913776
Ago2CfGFP_16	Cflar-14	Ago2	1.75045
Ago2CfGFP_17	Cflar-14	Ago2	1.66115
Ago2CfGFP_18	Cflar-14	Ago2	1.12824
Ago2CfGFP_19	Cflar-14	Ago2	1.75454
Ago2CfGFP_20	Cflar-14	Ago2	1.10057
Ago2CfGFP_21	Cflar-14	Ago2	1.59629
Ago2CfGFP_22	Cflar-14	Ago2	1.13384
Ago2CfGFP_23	Cflar-14	Ago2	1.08645
Ago2CfGFP_24	Cflar-14	Ago2	1.05923
Ago2CfGFP_25	Cflar-14	Ago2	1.06428
Ago2CfGFP_26	Cflar-14	Ago2	1.456
Ago2CfGFP_27	Cflar-14	Ago2	2.44761
Ago2CfGFP_28	Cflar-14	Ago2	2.13974
Ago2CfGFP_29	Cflar-14	Ago2	1.72887
Ago2CfGFP_30	Cflar-14	Ago2	1.72492
Ago2CfGFP_31	Cflar-14	Ago2	1.87802
Ago2CfGFP_32	Cflar-14	Ago2	1.15074
Ago2CfGFP_33	Cflar-14	Ago2	1.30825
Ago2CfGFP_34	Cflar-14	Ago2	1.1769
Ago2CfGFP_35	Cflar-14	Ago2	1.02562
Ago2CfGFP_36	Cflar-14	Ago2	1.50448
Ago2CfGFP_37	Cflar-14	Ago2	2.35938
Ago2CfGFP_38	Cflar-14	Ago2	1.02776
Ago2CfGFP_39	Cflar-14	Ago2	2.18296
ScrambledCfGFP_1	Cflar-14	Scrambled	1.11626
ScrambledCfGFP_2	Cflar-14	Scrambled	1.27088
ScrambledCfGFP_3	Cflar-14	Scrambled	1.59211
ScrambledCfGFP_4	Cflar-14	Scrambled	0.920109
ScrambledCfGFP_5	Cflar-14	Scrambled	1.32799
ScrambledCfGFP_6	Cflar-14	Scrambled	1.55521
ScrambledCfGFP_7	Cflar-14	Scrambled	0.876921
ScrambledCfGFP_8	Cflar-14	Scrambled	1.39025
ScrambledCfGFP_9	Cflar-14	Scrambled	1.07711
ScrambledCfGFP_10	Cflar-14	Scrambled	1.51211
ScrambledCfGFP_11	Cflar-14	Scrambled	1.02163
ScrambledCfGFP_12	Cflar-14	Scrambled	1.37865
ScrambledCfGFP_13	Cflar-14	Scrambled	0.885585
ScrambledCfGFP_14	Cflar-14	Scrambled	1.63548
ScrambledCfGFP_15	Cflar-14	Scrambled	0.876387
ScrambledCfGFP_16	Cflar-14	Scrambled	1.25953
ScrambledCfGFP_17	Cflar-14	Scrambled	0.948344
ScrambledCfGFP_18	Cflar-14	Scrambled	1.50804
ScrambledCfGFP_19	Cflar-14	Scrambled	1.62998
ScrambledCfGFP_20	Cflar-14	Scrambled	1.65805
ScrambledCfGFP_21	Cflar-14	Scrambled	1.10165
ScrambledCfGFP_22	Cflar-14	Scrambled	1.38936
ScrambledCfGFP_23	Cflar-14	Scrambled	1.20497
ScrambledCfGFP_24	Cflar-14	Scrambled	0.705112
ScrambledCfGFP_25	Cflar-14	Scrambled	1.37488
ScrambledCfGFP_26	Cflar-14	Scrambled	1.20314
ScrambledCfGFP_27	Cflar-14	Scrambled	1.68473
ScrambledCfGFP_28	Cflar-14	Scrambled	1.17797
ScrambledCfGFP_29	Cflar-14	Scrambled	1.07334
ScrambledCfGFP_30	Cflar-14	Scrambled	1.451
ScrambledCfGFP_31	Cflar-14	Scrambled	0.770768
ScrambledCfGFP_32	Cflar-14	Scrambled	1.49723
ScrambledCfGFP_33	Cflar-14	Scrambled	0.835221
ScrambledCfGFP_34	Cflar-14	Scrambled	0.688832
ScrambledCfGFP_35	Cflar-14	Scrambled	1.11486
ScrambledCfGFP_36	Cflar-14	Scrambled	0.641284
ScrambledCfGFP_37	Cflar-14	Scrambled	1.19702
ScrambledCfGFP_38	Cflar-14	Scrambled	1.12262
ScrambledCfGFP_39	Cflar-14	Scrambled	1.29781
ScrambledCfGFP_40	Cflar-14	Scrambled	1.67972
ScrambledCfGFP_41	Cflar-14	Scrambled	0.694627
ScrambledCfGFP_42	Cflar-14	Scrambled	1.67378
ScrambledCfGFP_43	Cflar-14	Scrambled	1.53253
ScrambledCfGFP_44	Cflar-14	Scrambled	0.501312
ScrambledCfGFP_45	Cflar-14	Scrambled	1.23414
ScrambledCfGFP_46	Cflar-14	Scrambled	1.13981
ScrambledCfGFP_47	Cflar-14	Scrambled	1.52469
ScrambledCfGFP_48	Cflar-14	Scrambled	1.05024
Ago2McGFP_1	Mcf2l-7	Ago2	1.08539
Ago2McGFP_2	Mcf2l-7	Ago2	1.03759
Ago2McGFP_3	Mcf2l-7	Ago2	1.43698
Ago2McGFP_4	Mcf2l-7	Ago2	0.87975
Ago2McGFP_5	Mcf2l-7	Ago2	1.52171
Ago2McGFP_6	Mcf2l-7	Ago2	0.726533
Ago2McGFP_7	Mcf2l-7	Ago2	1.27328
Ago2McGFP_8	Mcf2l-7	Ago2	1.4098
Ago2McGFP_9	Mcf2l-7	Ago2	1.44074
Ago2McGFP_10	Mcf2l-7	Ago2	1.14833
Ago2McGFP_11	Mcf2l-7	Ago2	1.03276
Ago2McGFP_12	Mcf2l-7	Ago2	1.84242
Ago2McGFP_13	Mcf2l-7	Ago2	1.1563
Ago2McGFP_14	Mcf2l-7	Ago2	1.01911
Ago2McGFP_15	Mcf2l-7	Ago2	1.1016
Ago2McGFP_16	Mcf2l-7	Ago2	1.47563
Ago2McGFP_17	Mcf2l-7	Ago2	1.38863
Ago2McGFP_18	Mcf2l-7	Ago2	1.18114
Ago2McGFP_19	Mcf2l-7	Ago2	1.43144
Ago2McGFP_20	Mcf2l-7	Ago2	1.08548
Ago2McGFP_21	Mcf2l-7	Ago2	1.55052
Ago2McGFP_22	Mcf2l-7	Ago2	1.42443
Ago2McGFP_23	Mcf2l-7	Ago2	1.13322
Ago2McGFP_24	Mcf2l-7	Ago2	1.32999
Ago2McGFP_25	Mcf2l-7	Ago2	1.06226
Ago2McGFP_26	Mcf2l-7	Ago2	1.37686
Ago2McGFP_27	Mcf2l-7	Ago2	1.04557
Ago2McGFP_28	Mcf2l-7	Ago2	0.987609
Ago2McGFP_29	Mcf2l-7	Ago2	0.720244
Ago2McGFP_30	Mcf2l-7	Ago2	1.92895
Ago2McGFP_31	Mcf2l-7	Ago2	1.88855
Ago2McGFP_32	Mcf2l-7	Ago2	1.16951
ScrambledMcGFP_1	Mcf2l-7	Scrambled	0.749849
ScrambledMcGFP_2	Mcf2l-7	Scrambled	0.782363
ScrambledMcGFP_3	Mcf2l-7	Scrambled	0.861101
ScrambledMcGFP_4	Mcf2l-7	Scrambled	1.12366
ScrambledMcGFP_5	Mcf2l-7	Scrambled	1.26753
ScrambledMcGFP_6	Mcf2l-7	Scrambled	1.34544
ScrambledMcGFP_7	Mcf2l-7	Scrambled	0.949911
ScrambledMcGFP_8	Mcf2l-7	Scrambled	1.03625
ScrambledMcGFP_9	Mcf2l-7	Scrambled	1.22851
ScrambledMcGFP_10	Mcf2l-7	Scrambled	1.59555
ScrambledMcGFP_11	Mcf2l-7	Scrambled	1.03178
ScrambledMcGFP_12	Mcf2l-7	Scrambled	0.798724
ScrambledMcGFP_13	Mcf2l-7	Scrambled	1.75144
ScrambledMcGFP_14	Mcf2l-7	Scrambled	1.51589
ScrambledMcGFP_15	Mcf2l-7	Scrambled	1.43828
ScrambledMcGFP_16	Mcf2l-7	Scrambled	0.964998
ScrambledMcGFP_17	Mcf2l-7	Scrambled	0.779598
ScrambledMcGFP_18	Mcf2l-7	Scrambled	1.02544
ScrambledMcGFP_19	Mcf2l-7	Scrambled	1.14961
ScrambledMcGFP_20	Mcf2l-7	Scrambled	1.33905
ScrambledMcGFP_21	Mcf2l-7	Scrambled	1.22852
ScrambledMcGFP_22	Mcf2l-7	Scrambled	0.954877
ScrambledMcGFP_23	Mcf2l-7	Scrambled	1.00438
ScrambledMcGFP_24	Mcf2l-7	Scrambled	1.29482
ScrambledMcGFP_25	Mcf2l-7	Scrambled	1.12251
ScrambledMcGFP_26	Mcf2l-7	Scrambled	1.08313
ScrambledMcGFP_27	Mcf2l-7	Scrambled	0.726225
ScrambledMcGFP_28	Mcf2l-7	Scrambled	1.27216
ScrambledMcGFP_29	Mcf2l-7	Scrambled	1.46847
ScrambledMcGFP_30	Mcf2l-7	Scrambled	0.629478
ScrambledMcGFP_31	Mcf2l-7	Scrambled	1.03553
ScrambledMcGFP_32	Mcf2l-7	Scrambled	1.09686
ScrambledMcGFP_33	Mcf2l-7	Scrambled	1.03347
Ago2UtrnGFP_1	Utrn-61	Ago2	1.4687
Ago2UtrnGFP_2	Utrn-61	Ago2	1.24612
Ago2UtrnGFP_3	Utrn-61	Ago2	1.26889
Ago2UtrnGFP_4	Utrn-61	Ago2	1.76225
Ago2UtrnGFP_5	Utrn-61	Ago2	1.66922
Ago2UtrnGFP_6	Utrn-61	Ago2	1.40068
Ago2UtrnGFP_7	Utrn-61	Ago2	1.33187
Ago2UtrnGFP_8	Utrn-61	Ago2	1.085
Ago2UtrnGFP_9	Utrn-61	Ago2	1.29273
Ago2UtrnGFP_10	Utrn-61	Ago2	1.18956
Ago2UtrnGFP_11	Utrn-61	Ago2	1.12514
Ago2UtrnGFP_12	Utrn-61	Ago2	2.33438
Ago2UtrnGFP_13	Utrn-61	Ago2	1.52713
Ago2UtrnGFP_14	Utrn-61	Ago2	1.0837
Ago2UtrnGFP_15	Utrn-61	Ago2	1.34698
Ago2UtrnGFP_16	Utrn-61	Ago2	1.44136
Ago2UtrnGFP_17	Utrn-61	Ago2	1.5534
Ago2UtrnGFP_18	Utrn-61	Ago2	1.44574
Ago2UtrnGFP_19	Utrn-61	Ago2	1.55114
Ago2UtrnGFP_20	Utrn-61	Ago2	1.37775
Ago2UtrnGFP_21	Utrn-61	Ago2	1.75154
Ago2UtrnGFP_22	Utrn-61	Ago2	1.11487
Ago2UtrnGFP_23	Utrn-61	Ago2	1.13399
Ago2UtrnGFP_24	Utrn-61	Ago2	1.33847
Ago2UtrnGFP_25	Utrn-61	Ago2	1.28094
Ago2UtrnGFP_26	Utrn-61	Ago2	1.01409
Ago2UtrnGFP_27	Utrn-61	Ago2	1.43283
Ago2UtrnGFP_28	Utrn-61	Ago2	1.23745
Ago2UtrnGFP_29	Utrn-61	Ago2	1.43525
Ago2UtrnGFP_30	Utrn-61	Ago2	1.31379
Ago2UtrnGFP_31	Utrn-61	Ago2	1.91659
Ago2UtrnGFP_32	Utrn-61	Ago2	1.3095
Ago2UtrnGFP_33	Utrn-61	Ago2	1.38234
Ago2UtrnGFP_34	Utrn-61	Ago2	1.02879
Ago2UtrnGFP_35	Utrn-61	Ago2	2.05181
ScrambledUtrnGFP_1	Utrn-61	Scrambled	1.12657
ScrambledUtrnGFP_2	Utrn-61	Scrambled	1.10519
ScrambledUtrnGFP_3	Utrn-61	Scrambled	1.315
ScrambledUtrnGFP_4	Utrn-61	Scrambled	1.50777
ScrambledUtrnGFP_5	Utrn-61	Scrambled	1.14756
ScrambledUtrnGFP_6	Utrn-61	Scrambled	1.50615
ScrambledUtrnGFP_7	Utrn-61	Scrambled	0.892405
ScrambledUtrnGFP_8	Utrn-61	Scrambled	1.44719
ScrambledUtrnGFP_9	Utrn-61	Scrambled	1.27336
ScrambledUtrnGFP_10	Utrn-61	Scrambled	1.36254
ScrambledUtrnGFP_11	Utrn-61	Scrambled	1.40154
ScrambledUtrnGFP_12	Utrn-61	Scrambled	0.957687
ScrambledUtrnGFP_13	Utrn-61	Scrambled	1.11115
ScrambledUtrnGFP_14	Utrn-61	Scrambled	1.32511
ScrambledUtrnGFP_15	Utrn-61	Scrambled	1.45085
ScrambledUtrnGFP_16	Utrn-61	Scrambled	1.20104
ScrambledUtrnGFP_17	Utrn-61	Scrambled	1.41531
ScrambledUtrnGFP_18	Utrn-61	Scrambled	1.05319
ScrambledUtrnGFP_19	Utrn-61	Scrambled	1.46123
ScrambledUtrnGFP_20	Utrn-61	Scrambled	0.976501
ScrambledUtrnGFP_21	Utrn-61	Scrambled	1.08928
ScrambledUtrnGFP_22	Utrn-61	Scrambled	1.29803
ScrambledUtrnGFP_23	Utrn-61	Scrambled	1.06926
ScrambledUtrnGFP_24	Utrn-61	Scrambled	1.37492
ScrambledUtrnGFP_25	Utrn-61	Scrambled	1.26038
ScrambledUtrnGFP_26	Utrn-61	Scrambled	1.26966
ScrambledUtrnGFP_27	Utrn-61	Scrambled	1.37588
ScrambledUtrnGFP_28	Utrn-61	Scrambled	1.0856
ScrambledUtrnGFP_29	Utrn-61	Scrambled	1.29276
ScrambledUtrnGFP_30	Utrn-61	Scrambled	1.18156
ScrambledUtrnGFP_31	Utrn-61	Scrambled	1.52073
ScrambledUtrnGFP_32	Utrn-61	Scrambled	1.38313
ScrambledUtrnGFP_33	Utrn-61	Scrambled	1.40141
