# Supplementary material for: Massively parallel identification of mRNA localization elements in primary cortical neurons
Source: Nat Neurosci. 2023 Jan 16;26(3):394–405. doi: 10.1038/s41593-022-01243-x (PMC9991926; doi:10.1038/s41593-022-01243-x)
Supplement: Source Data Fig. 7 — Statistical Source Data [file 41593_2022_1243_MOESM6_ESM.xlsx]

## Sheet: Fig 5
Fig 7b
	∆Ct (Hbs1l - Gapdh)
shRNA	rep1	rep2	rep3	p-value
Hbs1l	8.1069	8.18378	7.78085	0.00197298
Scrambled	6.1625	6.21992	6.31766
				two-sided t-test
Fig 7d
id	Reporter	shRNA	Proximal/Distal, counts/area		Comparison	test	p.value	adjust.method	p.adj
Hbs1lGFP_1	GFP	Hbs1l	1.96315		GFP:Hbs1l vs GFP:Scrambled	Student's t-test	0.377278	Benjamini-Hochberg	0.377278
Hbs1lGFP_2	GFP	Hbs1l	2.32453		Map2:Hbs1l vs Map2:Scrambled	Student's t-test	0.0065983	Benjamini-Hochberg	0.0164958
Hbs1lGFP_3	GFP	Hbs1l	1.65424		Rassf3:Hbs1l vs Rassf3:Scrambled	Student's t-test	0.0164445	Benjamini-Hochberg	0.0205556
Hbs1lGFP_4	GFP	Hbs1l	1.66259		Scrambled:Map2 vs Scrambled:GFP	Student's t-test	0.0130897	Benjamini-Hochberg	0.0205556
Hbs1lGFP_5	GFP	Hbs1l	2.63731		Scrambled:Rassf3 vs Scrambled:GFP	Student's t-test	0.000411624	Benjamini-Hochberg	0.00205812
Hbs1lGFP_6	GFP	Hbs1l	2.16601
Hbs1lGFP_7	GFP	Hbs1l	1.81745
Hbs1lGFP_8	GFP	Hbs1l	1.58499
Hbs1lGFP_9	GFP	Hbs1l	1.38096
Hbs1lGFP_10	GFP	Hbs1l	1.72461
Hbs1lGFP_11	GFP	Hbs1l	2.70046
Hbs1lGFP_12	GFP	Hbs1l	1.55707
Hbs1lGFP_13	GFP	Hbs1l	1.23867
Hbs1lGFP_14	GFP	Hbs1l	1.35847
Hbs1lGFP_15	GFP	Hbs1l	1.18627
Hbs1lGFP_16	GFP	Hbs1l	1.75613
Hbs1lGFP_17	GFP	Hbs1l	2.52693
Hbs1lGFP_18	GFP	Hbs1l	1.44606
Hbs1lGFP_19	GFP	Hbs1l	1.35104
Hbs1lGFP_20	GFP	Hbs1l	1.83422
Hbs1lGFP_21	GFP	Hbs1l	1.11337
Hbs1lGFP_22	GFP	Hbs1l	1.81289
Hbs1lGFP_23	GFP	Hbs1l	1.90097
Hbs1lGFP_24	GFP	Hbs1l	2.51546
Hbs1lGFP_25	GFP	Hbs1l	1.16772
Hbs1lGFP_26	GFP	Hbs1l	1.21077
Hbs1lGFP_27	GFP	Hbs1l	2.06678
Hbs1lGFP_28	GFP	Hbs1l	1.24044
Hbs1lGFP_29	GFP	Hbs1l	1.47961
Hbs1lGFP_30	GFP	Hbs1l	1.2837
Hbs1lGFP_31	GFP	Hbs1l	1.43522
Hbs1lGFP_32	GFP	Hbs1l	1.4202
Hbs1lGFP_33	GFP	Hbs1l	1.85987
Hbs1lGFP_34	GFP	Hbs1l	1.43814
Hbs1lGFP_35	GFP	Hbs1l	1.23855
Hbs1lGFP_36	GFP	Hbs1l	2.63706
Hbs1lGFP_37	GFP	Hbs1l	1.22049
Hbs1lGFP_38	GFP	Hbs1l	1.69623
Hbs1lGFP_39	GFP	Hbs1l	1.62753
Hbs1lGFP_40	GFP	Hbs1l	1.66859
Hbs1lGFP_41	GFP	Hbs1l	2.40548
Hbs1lGFP_42	GFP	Hbs1l	1.23221
Hbs1lGFP_43	GFP	Hbs1l	1.96008
Hbs1lGFP_44	GFP	Hbs1l	2.24473
Hbs1lGFP_45	GFP	Hbs1l	1.71192
Hbs1lGFP_46	GFP	Hbs1l	1.6258
Hbs1lGFP_47	GFP	Hbs1l	1.58365
Hbs1lGFP_48	GFP	Hbs1l	1.64506
Hbs1lGFP_49	GFP	Hbs1l	1.57928
ScrambledGFP_1	GFP	Scrambled	1.46831
ScrambledGFP_2	GFP	Scrambled	1.73035
ScrambledGFP_3	GFP	Scrambled	1.56209
ScrambledGFP_4	GFP	Scrambled	2.07911
ScrambledGFP_5	GFP	Scrambled	1.35549
ScrambledGFP_6	GFP	Scrambled	1.69639
ScrambledGFP_7	GFP	Scrambled	1.83341
ScrambledGFP_8	GFP	Scrambled	1.45777
ScrambledGFP_9	GFP	Scrambled	1.19685
ScrambledGFP_10	GFP	Scrambled	1.9118
ScrambledGFP_11	GFP	Scrambled	1.29821
ScrambledGFP_12	GFP	Scrambled	1.88151
ScrambledGFP_13	GFP	Scrambled	1.67915
ScrambledGFP_14	GFP	Scrambled	1.50363
ScrambledGFP_15	GFP	Scrambled	2.07129
ScrambledGFP_16	GFP	Scrambled	2.04221
ScrambledGFP_17	GFP	Scrambled	1.34043
ScrambledGFP_18	GFP	Scrambled	2.50726
ScrambledGFP_19	GFP	Scrambled	1.60079
ScrambledGFP_20	GFP	Scrambled	1.8347
ScrambledGFP_21	GFP	Scrambled	2.25541
ScrambledGFP_22	GFP	Scrambled	2.62676
ScrambledGFP_23	GFP	Scrambled	2.00344
ScrambledGFP_24	GFP	Scrambled	1.74052
ScrambledGFP_25	GFP	Scrambled	1.61927
ScrambledGFP_26	GFP	Scrambled	1.40126
ScrambledGFP_27	GFP	Scrambled	1.85673
ScrambledGFP_28	GFP	Scrambled	1.25251
ScrambledGFP_29	GFP	Scrambled	2.35387
ScrambledGFP_30	GFP	Scrambled	1.57191
ScrambledGFP_31	GFP	Scrambled	1.54474
ScrambledGFP_32	GFP	Scrambled	1.24839
ScrambledGFP_33	GFP	Scrambled	1.12965
ScrambledGFP_34	GFP	Scrambled	1.56672
ScrambledGFP_35	GFP	Scrambled	2.56582
ScrambledGFP_36	GFP	Scrambled	2.50707
ScrambledGFP_37	GFP	Scrambled	1.77958
ScrambledGFP_38	GFP	Scrambled	2.23749
ScrambledGFP_39	GFP	Scrambled	1.87755
ScrambledGFP_40	GFP	Scrambled	1.94942
ScrambledGFP_41	GFP	Scrambled	1.37629
ScrambledGFP_42	GFP	Scrambled	1.95525
ScrambledGFP_43	GFP	Scrambled	2.31403
ScrambledGFP_44	GFP	Scrambled	1.89399
Hbs1lMap2GFP_1	Map2-30	Hbs1l	1.50556
Hbs1lMap2GFP_2	Map2-30	Hbs1l	0.862879
Hbs1lMap2GFP_3	Map2-30	Hbs1l	1.18741
Hbs1lMap2GFP_4	Map2-30	Hbs1l	1.33829
Hbs1lMap2GFP_5	Map2-30	Hbs1l	1.73905
Hbs1lMap2GFP_6	Map2-30	Hbs1l	1.15214
Hbs1lMap2GFP_7	Map2-30	Hbs1l	1.60774
Hbs1lMap2GFP_8	Map2-30	Hbs1l	1.11913
Hbs1lMap2GFP_9	Map2-30	Hbs1l	1.42861
Hbs1lMap2GFP_10	Map2-30	Hbs1l	2.29694
Hbs1lMap2GFP_11	Map2-30	Hbs1l	1.49909
Hbs1lMap2GFP_12	Map2-30	Hbs1l	1.74826
Hbs1lMap2GFP_13	Map2-30	Hbs1l	1.37874
Hbs1lMap2GFP_14	Map2-30	Hbs1l	1.98098
Hbs1lMap2GFP_15	Map2-30	Hbs1l	1.87552
Hbs1lMap2GFP_16	Map2-30	Hbs1l	1.5593
Hbs1lMap2GFP_17	Map2-30	Hbs1l	2.6444
Hbs1lMap2GFP_18	Map2-30	Hbs1l	2.63601
Hbs1lMap2GFP_19	Map2-30	Hbs1l	3.11704
Hbs1lMap2GFP_20	Map2-30	Hbs1l	1.55919
Hbs1lMap2GFP_21	Map2-30	Hbs1l	2.49653
Hbs1lMap2GFP_22	Map2-30	Hbs1l	1.95994
Hbs1lMap2GFP_23	Map2-30	Hbs1l	2.31388
Hbs1lMap2GFP_24	Map2-30	Hbs1l	1.19761
Hbs1lMap2GFP_25	Map2-30	Hbs1l	1.27716
Hbs1lMap2GFP_26	Map2-30	Hbs1l	2.04154
Hbs1lMap2GFP_27	Map2-30	Hbs1l	3.01751
Hbs1lMap2GFP_28	Map2-30	Hbs1l	1.84349
Hbs1lMap2GFP_29	Map2-30	Hbs1l	1.49198
Hbs1lMap2GFP_30	Map2-30	Hbs1l	1.46605
Hbs1lMap2GFP_31	Map2-30	Hbs1l	1.02122
Hbs1lMap2GFP_32	Map2-30	Hbs1l	2.08608
Hbs1lMap2GFP_33	Map2-30	Hbs1l	1.87516
Hbs1lMap2GFP_34	Map2-30	Hbs1l	1.80328
Hbs1lMap2GFP_35	Map2-30	Hbs1l	1.63109
Hbs1lMap2GFP_36	Map2-30	Hbs1l	2.02604
Hbs1lMap2GFP_37	Map2-30	Hbs1l	2.50783
Hbs1lMap2GFP_38	Map2-30	Hbs1l	1.6982
Hbs1lMap2GFP_39	Map2-30	Hbs1l	2.84439
Hbs1lMap2GFP_40	Map2-30	Hbs1l	2.81632
Hbs1lMap2GFP_41	Map2-30	Hbs1l	1.55257
Hbs1lMap2GFP_42	Map2-30	Hbs1l	1.60345
Hbs1lMap2GFP_43	Map2-30	Hbs1l	3.37472
Hbs1lMap2GFP_44	Map2-30	Hbs1l	1.32385
Hbs1lMap2GFP_45	Map2-30	Hbs1l	1.67553
Hbs1lMap2GFP_46	Map2-30	Hbs1l	1.53636
Hbs1lMap2GFP_47	Map2-30	Hbs1l	2.2515
Hbs1lMap2GFP_48	Map2-30	Hbs1l	2.71618
ScrambledMap2GFP_1	Map2-30	Scrambled	1.28813
ScrambledMap2GFP_2	Map2-30	Scrambled	2.01261
ScrambledMap2GFP_3	Map2-30	Scrambled	1.35496
ScrambledMap2GFP_4	Map2-30	Scrambled	2.16102
ScrambledMap2GFP_5	Map2-30	Scrambled	1.83695
ScrambledMap2GFP_6	Map2-30	Scrambled	1.23599
ScrambledMap2GFP_7	Map2-30	Scrambled	1.5523
ScrambledMap2GFP_8	Map2-30	Scrambled	1.13813
ScrambledMap2GFP_9	Map2-30	Scrambled	1.47242
ScrambledMap2GFP_10	Map2-30	Scrambled	1.40583
ScrambledMap2GFP_11	Map2-30	Scrambled	1.78067
ScrambledMap2GFP_12	Map2-30	Scrambled	1.38621
ScrambledMap2GFP_13	Map2-30	Scrambled	1.77973
ScrambledMap2GFP_14	Map2-30	Scrambled	1.5331
ScrambledMap2GFP_15	Map2-30	Scrambled	2.00303
ScrambledMap2GFP_16	Map2-30	Scrambled	1.1313
ScrambledMap2GFP_17	Map2-30	Scrambled	2.13772
ScrambledMap2GFP_18	Map2-30	Scrambled	1.03675
ScrambledMap2GFP_19	Map2-30	Scrambled	1.12278
ScrambledMap2GFP_20	Map2-30	Scrambled	1.91461
ScrambledMap2GFP_21	Map2-30	Scrambled	1.27827
ScrambledMap2GFP_22	Map2-30	Scrambled	1.74456
ScrambledMap2GFP_23	Map2-30	Scrambled	1.59233
ScrambledMap2GFP_24	Map2-30	Scrambled	2.25874
ScrambledMap2GFP_25	Map2-30	Scrambled	2.05765
ScrambledMap2GFP_26	Map2-30	Scrambled	1.2833
ScrambledMap2GFP_27	Map2-30	Scrambled	1.26385
ScrambledMap2GFP_28	Map2-30	Scrambled	1.13865
ScrambledMap2GFP_29	Map2-30	Scrambled	0.991701
ScrambledMap2GFP_30	Map2-30	Scrambled	1.75946
ScrambledMap2GFP_31	Map2-30	Scrambled	1.31821
ScrambledMap2GFP_32	Map2-30	Scrambled	1.75441
ScrambledMap2GFP_33	Map2-30	Scrambled	1.30438
ScrambledMap2GFP_34	Map2-30	Scrambled	1.82362
ScrambledMap2GFP_35	Map2-30	Scrambled	1.66855
ScrambledMap2GFP_36	Map2-30	Scrambled	2.05813
ScrambledMap2GFP_37	Map2-30	Scrambled	1.98183
ScrambledMap2GFP_38	Map2-30	Scrambled	1.47897
ScrambledMap2GFP_39	Map2-30	Scrambled	1.4682
ScrambledMap2GFP_40	Map2-30	Scrambled	1.34959
ScrambledMap2GFP_41	Map2-30	Scrambled	1.87857
ScrambledMap2GFP_42	Map2-30	Scrambled	0.988912
ScrambledMap2GFP_43	Map2-30	Scrambled	2.18619
ScrambledMap2GFP_44	Map2-30	Scrambled	1.78561
Hbs1lRassf3GFP_1	Rassf3-91	Hbs1l	1.34434
Hbs1lRassf3GFP_2	Rassf3-91	Hbs1l	1.88357
Hbs1lRassf3GFP_3	Rassf3-91	Hbs1l	2.16131
Hbs1lRassf3GFP_4	Rassf3-91	Hbs1l	2.02282
Hbs1lRassf3GFP_5	Rassf3-91	Hbs1l	1.6236
Hbs1lRassf3GFP_6	Rassf3-91	Hbs1l	1.48878
Hbs1lRassf3GFP_7	Rassf3-91	Hbs1l	2.54316
Hbs1lRassf3GFP_8	Rassf3-91	Hbs1l	2.152
Hbs1lRassf3GFP_9	Rassf3-91	Hbs1l	3.23794
Hbs1lRassf3GFP_10	Rassf3-91	Hbs1l	2.25732
Hbs1lRassf3GFP_11	Rassf3-91	Hbs1l	1.5139
Hbs1lRassf3GFP_12	Rassf3-91	Hbs1l	1.42258
Hbs1lRassf3GFP_13	Rassf3-91	Hbs1l	0.695271
Hbs1lRassf3GFP_14	Rassf3-91	Hbs1l	2.76385
Hbs1lRassf3GFP_15	Rassf3-91	Hbs1l	0.891224
Hbs1lRassf3GFP_16	Rassf3-91	Hbs1l	1.01979
Hbs1lRassf3GFP_17	Rassf3-91	Hbs1l	2.36075
Hbs1lRassf3GFP_18	Rassf3-91	Hbs1l	2.39495
Hbs1lRassf3GFP_19	Rassf3-91	Hbs1l	2.74852
Hbs1lRassf3GFP_20	Rassf3-91	Hbs1l	1.79604
Hbs1lRassf3GFP_21	Rassf3-91	Hbs1l	1.0424
Hbs1lRassf3GFP_22	Rassf3-91	Hbs1l	1.29406
Hbs1lRassf3GFP_23	Rassf3-91	Hbs1l	2.46709
Hbs1lRassf3GFP_24	Rassf3-91	Hbs1l	2.87784
Hbs1lRassf3GFP_25	Rassf3-91	Hbs1l	1.69054
Hbs1lRassf3GFP_26	Rassf3-91	Hbs1l	1.97256
Hbs1lRassf3GFP_27	Rassf3-91	Hbs1l	1.53581
Hbs1lRassf3GFP_28	Rassf3-91	Hbs1l	1.03515
Hbs1lRassf3GFP_29	Rassf3-91	Hbs1l	1.09374
Hbs1lRassf3GFP_30	Rassf3-91	Hbs1l	1.00086
Hbs1lRassf3GFP_31	Rassf3-91	Hbs1l	1.1766
Hbs1lRassf3GFP_32	Rassf3-91	Hbs1l	1.40706
Hbs1lRassf3GFP_33	Rassf3-91	Hbs1l	2.20551
ScrambledRassf3GFP_1	Rassf3-91	Scrambled	1.61054
ScrambledRassf3GFP_2	Rassf3-91	Scrambled	1.26666
ScrambledRassf3GFP_3	Rassf3-91	Scrambled	1.57186
ScrambledRassf3GFP_4	Rassf3-91	Scrambled	1.05686
ScrambledRassf3GFP_5	Rassf3-91	Scrambled	1.5892
ScrambledRassf3GFP_6	Rassf3-91	Scrambled	1.24405
ScrambledRassf3GFP_7	Rassf3-91	Scrambled	1.51516
ScrambledRassf3GFP_8	Rassf3-91	Scrambled	1.34511
ScrambledRassf3GFP_9	Rassf3-91	Scrambled	1.15577
ScrambledRassf3GFP_10	Rassf3-91	Scrambled	1.75063
ScrambledRassf3GFP_11	Rassf3-91	Scrambled	1.42722
ScrambledRassf3GFP_12	Rassf3-91	Scrambled	1.49746
ScrambledRassf3GFP_13	Rassf3-91	Scrambled	1.67915
ScrambledRassf3GFP_14	Rassf3-91	Scrambled	1.77048
ScrambledRassf3GFP_15	Rassf3-91	Scrambled	1.90106
ScrambledRassf3GFP_16	Rassf3-91	Scrambled	0.9769
ScrambledRassf3GFP_17	Rassf3-91	Scrambled	1.60103
ScrambledRassf3GFP_18	Rassf3-91	Scrambled	1.10076
ScrambledRassf3GFP_19	Rassf3-91	Scrambled	1.74992
ScrambledRassf3GFP_20	Rassf3-91	Scrambled	0.879907
ScrambledRassf3GFP_21	Rassf3-91	Scrambled	1.8399
ScrambledRassf3GFP_22	Rassf3-91	Scrambled	0.811572
ScrambledRassf3GFP_23	Rassf3-91	Scrambled	1.30032
ScrambledRassf3GFP_24	Rassf3-91	Scrambled	1.82904
ScrambledRassf3GFP_25	Rassf3-91	Scrambled	0.558684
ScrambledRassf3GFP_26	Rassf3-91	Scrambled	1.90148
ScrambledRassf3GFP_27	Rassf3-91	Scrambled	1.25197
ScrambledRassf3GFP_28	Rassf3-91	Scrambled	2.06729
ScrambledRassf3GFP_29	Rassf3-91	Scrambled	2.19184
ScrambledRassf3GFP_30	Rassf3-91	Scrambled	1.31968
ScrambledRassf3GFP_31	Rassf3-91	Scrambled	1.86774
ScrambledRassf3GFP_32	Rassf3-91	Scrambled	1.01909
ScrambledRassf3GFP_33	Rassf3-91	Scrambled	1.36558
ScrambledRassf3GFP_34	Rassf3-91	Scrambled	1.52782
ScrambledRassf3GFP_35	Rassf3-91	Scrambled	1.78814
