# Supplementary material for: Massively parallel identification of mRNA localization elements in primary cortical neurons
Source: Nat Neurosci. 2023 Jan 16;26(3):394–405. doi: 10.1038/s41593-022-01243-x (PMC9991926; doi:10.1038/s41593-022-01243-x)
Supplement: Source Data Extended Data Fig. 2 — Statistical Source Data [file 41593_2022_1243_MOESM9_ESM.xlsx]

## Sheet: Extended Data Fig 2
Extended Data Fig 2b
Depolarisation markers		rep1	rep2	rep3	p-value
c-Fos	ΔCt Depolarised (cFos - Gapdh)	2.27324	2.4356	2.1319
	ΔCt Control (cFos - Gapdh)	10.4559	10.5028	10.7424
	∆∆Ct (control - depolarised)	8.1827	8.06719	8.61055	3.08519e-07
Egr1	ΔCt Depolarised (Egr1 - Gapdh)	1.48438	1.74333	1.46631
	ΔCt Control (Egr1 - Gapdh)	6.13554	6.12622	6.05702
	∆∆Ct (control - depolarised)	4.65116	4.38289	4.59071	0.000158008
					two-sided t-test
