# Supplementary material for: Massively parallel identification of mRNA localization elements in primary cortical neurons
Source: Nat Neurosci. 2023 Jan 16;26(3):394–405. doi: 10.1038/s41593-022-01243-x (PMC9991926; doi:10.1038/s41593-022-01243-x)
Supplement: Source Data Extended Data Fig. 8 — Statistical Source Data [file 41593_2022_1243_MOESM10_ESM.xlsx]

## Sheet: Extended Data Fig 8
Extended Data Fig 8g
	∆Ct (nElavl - Gapdh)
shRNA	rep1	rep2	rep3	p-value
Elavl2	5.64138	5.68528	5.57413	0.00448145
Scrambled	4.26166	3.93324	3.82186
Elavl3	4.95698	5.16359	4.82337	0.00107031
Scrambled	3.16457	3.05965	3.06075
Elavl4	5.52959	5.91109	5.2909	0.0407989
Scrambled	5.08844	4.41087	4.22575
				two-sided t-test
